# Supplementary material for: The ribosomal protein genes and Minute loci of Drosophila melanogaster
Source: Genome Biol. 2007 Oct 10;8(10):R216. doi: 10.1186/gb-2007-8-10-r216 (PMC2246290; doi:10.1186/gb-2007-8-10-r216)
Supplement: Additional File 1 — Comparison of the physical characteristics of D. melanogaster and human CRPs, together with their RefSeq accession numbers. [file gb-2007-8-10-r216-S1.xls]

## Sheet: Sheet1
Additional data file 1. Comparison of D. melanogaster and human CRPs
D. melanogaster						Human						% identityf
Symbola	Isoformb	No. residues	pIc	Mwc	Acc. No. d	Symbol	Isoforme	No. residues	pIc	Mwc	Acc. No.d
sta/RpSA	PB	270	4.76	30228	NP_726744.1	RPSA	-	295	4.79	32854	NP_002286.2	58
sop/RpS2	PA	267	10.16	28900	NP_476874.1	RPS2	-	293	10.25	31324	NP_002943.2	74
RpS3	PA	246	9.43	27471	NP_476632.1	RPS3	-	243	9.68	26688	NP_000996.2	78
RpS3A	PA	268	9.63	30340	NP_524618.1	RPS3A	-	264	9.75	29945	NP_000997.1	68
RpS4	PA	261	10.19	29134	NP_729871.1	RPS4	X-linked	263	10.16	29598	NP_000998.1	75
RpS5a	PA	228	8.89	25434	NP_523382.1	RPS5	-	204	9.73	22876	NP_001000.2	78
RpS5b	PA	230	8.79	25716	NP_650407.1							75
RpS6	PB	248	10.75	28407	NP_511073.1	RPS6	-	249	10.85	28681	NP_001001.2	75
CG11386	PA	135	10.51	15723	NP_ 572418.2	Ortholog not found						n.a.
CG33222	PA	135	10.51	15723	NP_996365.1	Ortholog not found						n.a.
RpS7	PA	194	9.81	22170	NP_651782.1	RPS7	-	194	10.09	22127	NP_001002.1	70
RpS8	PC	208	10.49	23759	NP_651740.1	RPS8	-	208	10.32	24205	NP_001003.1	69
RpS9	PA	195	10.61	22623	NP_524004.2	RPS9	-	194	10.66	22591	NP_001004.2	85
RpS10a	PA	163	9.85	18231	NP_651576.1	RPS10	-	165	10.15	18898	NP_001005.1	55
RpS10b	PC	160	9.79	17878	NP_608324.1							62
RpS11	PA	155	10.93	18105	NP_610747.1	RPS11	-	158	10.31	18431	NP_001006.1	72
RpS12	PA	139	5.93	15169	NP_729865.1	RPS12	-	132	6.81	14515	NP_001007.2	60
RpS13	PA	151	10.55	17178	NP_476938.1	RPS13	-	151	10.53	17222	NP_001008.1	87
RpS14a	PB	151	10.35	16265	NP_524884.1	RPS14	-	151	10.07	16273	NP_005608.1	87
RpS14b	PA	151	10.35	16265	NP_536352.1							87
RpS15	PA	148	10.26	17037	NP_611136.1	RPS15	-	145	10.39	17040	NP_001009.1	76
RpS15Aa	PA	130	9.84	14771	NP_727690.1	RPS15A	-	130	10.14	14840	NP_001010.2	88
RpS15Ab	PA	130	9.84	14741	NP_610616.1							88
RpS16	PA	148	10.17	16775	NP_611685.1	RPS16	-	146	10.21	16445	NP_001011.1	86
RpS17	PB	131	9.94	15285	NP_524002.1	RPS17	-	135	9.85	15550	NP_001012.1	76
RpS18	PB	152	10.48	17612	NP_725943.1	RPS18	-	152	10.99	17719	NP_072045.1	78
RpS19a	PA	156	10.12	17291	NP_523376.1	RPS19	-	145	10.31	16061	NP_001013.1	58
RpS19b	PB	155	10.23	17362	NP_651195.1							54
RpS20	PA	120	10.33	13488	NP_524421.1	RPS20	-	119	9.95	13373	NP_001014.1	79
oho23B/RpS21	PC	83	5.58	9167	NP_523462.1	RPS21	-	83	8.68	9111	NP_001015.1	73
RpS23	PA	143	10.59	16017	NP_610939.2	RPS23	-	143	10.5	15808	NP_001016.1	91
RpS24	PA	131	11.23	15048	NP_611693.1	RPS24	a	130	10.89	15069	NP_148982.1	76
RpS25	PB	117	10.27	13202	NP_731544.1	RPS25	-	125	10.12	13742	NP_001019.1	66
RpS26	PA	114	11.15	13267	NP_724109.1	RPS26	-	115	11.01	13015	NP_001020.2	77
RpS27	PA	84	9.65	9364	NP_651359.1	RPS27	-	84	9.57	9461	NP_001021.1	83
RpS27Ag	PA	156	9.79	17940	NP_476778.1	RPS27Ag	-	156	9.68	17965	NP_002945.1	91
RpS28a	PA	64	10.23	7323	NP_651764.1	RPS28	-	69	10.7	7841	NP_001022.1	71
RpS28b	PA	65	10.38	7477	NP_572568.1							75
RpS28-like	PA	76	9.10	8618	n.a.h	Ortholog not found						n.a.
RpS29	PA	56	9.72	6591	NP_649946.1	RPS29	1	56	10.16	6677	NP_001023.1	79
RpS30g	PA	132	10.06	14585	NP_650922.1	RPS30g	-	133	10.17	14390	NP_001988.1	55
RpLP0	PA	317	6.48	34202	NP_524211.1	RPLP0	-	317	5.72	34274	NP_444505.1	66
RpLP0-like	PA	256	5.04	29441	NP_610554.1	RPLP0-like	-	239	8.34	27560	NP_057267.2	52
RpLP1	PA	112	4.33	11513	NP_476630.1	RPLP1	1	114	4.26	11514	NP_000994.1	62
RpLP2	PA	113	4.65	11757	NP_523764.1	RPLP2	-	115	4.42	11665	NP_000995.1	60
RpL3	PA	416	10.25	46916	NP_524316.1	RPL3	a	403	10.19	46109	NP_000958.1	72
RpL4	PA	401	11.48	45026	NP_524538.2	RPL4	-	427	11.07	47697	NP_000959.2	60
RpL5	PB	299	9.79	34037	NP_001015437.1	RPL5	-	297	9.73	34363	NP_000960.2	67
RpL6	PB	262	10.72	29736	NP_651876.1	RPL6	-	288	10.59	32728	NP_000961.2	46
RpL7	PA	252	10.89	29552	NP_523531.1	RPL7	-	248	10.66	29226	NP_000962.2	56
RpL7-like	PA	257	10.11	29161	NP_609543.2	Ortholog not found						n.a.
RpL7A	PA	271	10.72	30732	NP_727094.1	RPL7A	-	266	10.61	29996	NP_000963.1	66
RpL8	PA	256	11.15	27893	NP_524726.1	RPL8	-	257	11.04	28025	NP_150644.1	79
RpL9	PA	190	9.71	2139	NP_477161.1	RPL9	-	192	9.96	21863	NP_000652.2	64
Qm/RpL10	PA	218	9.88	25528	NP_651954.1	RPL10	-	214	10.11	24577	NP_006004.1	76
RpL10Aa	PA	216	9.51	24106	NP_650410.1	RPL10A	-	217	9.94	24831	NP_009035.3	58
RpL10Ab	PA	217	9.87	24274	NP_648514.1							77
RpL11	PA	184	10.04	21112	NP_477054.1	RPL11	-	178	9.64	20252	NP_000966.2	79
RpL12	PA	165	9.21	17674	NP_524819.1	RPL12	-	165	9.48	17819	NP_000967.1	79
RpL13	PA	218	10.99	24951	NP_523530.1	RPL13	-	211	11.65	24261	NP_000968.2	61
RpL13A	PB	205	11.04	23647	NP_649560.1	RPL13A	-	203	10.94	23577	NP_036555.1	57
RpL14	PA	166	11.19	19174	NP_523975.1	RPL14	-	215	10.94	23432	NP_003964.2	34
RpL15	PA	204	11.48	24325	NP_001015155.1	RPL15	-	204	11.62	24146	NP_002939.2	74
RpL17	PB	186	10.31	21593	NP_727119.1	RPL17	-	184	10.18	21397	NP_000976.1	69
RpL18	PA	188	11.54	21665	NP_648091.1	RPL18	-	188	11.73	21634	NP_000970.1	69
RpL18A	PA	177	10.63	21030	NP_523774.1	RPL18A	-	176	10.72	20762	NP_000971.1	68
RpL19	PB	203	11.00	23998	NP_995941.1	RPL19	-	196	11.48	23466	NP_000972.1	72
RpL21	PA	159	10.55	18476	NP_610144.1	RPL21	-	160	10.49	18565	NP_000973.2	73
RpL22	PA	299	10.11	30611	NP_477134.1	RPL22	-	128	9.21	14787	NP_000974.1	27
RpL22-like	PA	312	10.02	34331	NP_611771.1	Ortholog not found						n.a.
RpL23	PA	140	10.83	14937	NP_523813.1	RPL23	-	140	10.51	14865	NP_000969.1	89
RpL23A	PA	277	10.95	29463	NP_523886.1	RPL23A	-	156	10.44	17695	NP_000975.2	39
RpL24	PA	155	11.07	17520	NP_609649.1	RPL24	-	157	11.26	17779	NP_000977.1	65
RpL24-like	PA	191	9.58	22436	NP_650073.1	RP24-like	-	163	9.99	19621	NP_057388.1	51
RpL26	PA	149	10.94	17281	NP_649070.1	RPL26	-	145	10.55	17258	NP_000978.1	72
RpL27	PA	135	10.60	15903	NP_651417.1	RPL27	-	136	10.56	15798	NP_000979.1	62
RpL27A	PA	149	10.71	17022	NP_476963.1	RPL27A	-	148	11	16561	NP_000981.1	68
RpL28	PA	144	11.09	16029	NP_647791.2	RPL28	-	137	12.02	15748	NP_000982.2	43
RpL29	PA	76	11.34	8920	NP_477203.1	RPL29	-	159	11.66	17752	NP_000983.1	28
RpL30	PB	111	9.62	12234	NP_724149.1	RPL30	-	115	9.65	12784	NP_000980.1	77
RpL31	PA	124	10.20	14533	NP_724804.1	RPL31	-	125	10.54	14463	NP_000984.1	71
RpL32	PB	134	11.40	16020	NP_733340.1	RPL32	-	135	11.32	15860	NP_000985.1	76
RpL34a	PA	162	11.44	18069	NP_651460.2	RPL34	-	117	11.48	13293	NP_296374.1	41
RpL34b	PB	168	11.52	18431	NP_731345.1							41
RpL35	PB	123	11.18	14450	NP_572243.1	RPL35	-	123	11.04	14551	NP_009140.1	66
RpL35A	PA	157	11.12	17656	NP_649539.1	RPL35A	-	110	11.07	12538	NP_000987.2	43
RpL36	PB	115	11.38	13502	NP_726686.1	RPL36	-	105	11.59	12254	NP_378669.1	60
RpL36A	PA	104	10.81	12501	NP_609179.2	RPL36A	-	106	10.59	12441	NP_066357.1	75
RpL37a	PA	93	11.70	10643	NP_573005.1	RPL37	-	97	11.74	11078	NP_000988.1	71
RpL37b	PA	89	11.70	10195	NP_611757.1							60
RpL37A	PA	92	10.62	10311	NP_524781.1	RPL37A	-	92	10.44	10275	NP_000989.1	76
RpL38	PA	70	10.29	8200	NP_001015465.1	RPL38	-	70	10.1	8218	NP_000990.1	73
RpL39	PA	51	12.55	6299	NP_477314.1	RPL39	-	51	12.55	6407	NP_000991.1	73
RpL40g	PA	128	9.87	14729	NP_476776.1	RPL40g	-	128	9.87	14728	NP_003324.1	98
RpL41	PA	25	12.96	3399	NP_001014551.1	RPL41	-	25	12.96	3456	NP_066927.1	96
a. Black type: principal CRP; blue type: CRP with restricted expression; green type: CRP-like protein; brown type: probable CRP pseudogenic fragment- may not be expressed.
b. The D. melanogaster CRP isoform corresponding to the mRNA best supported by cDNA/EST evidence [1] is given here and is described in the following columns.
c. Average isoelectric points (pI) and molecular weights (Mw) are given [2].
d. NCBI RefSeq accession number [3].
e. Where different human CRP isoforms are annotated [3], those showing the highest identity with the D. melanogaster CRP are listed here and described in the following columns.
f. Amino acid identity between D. melanogaster and human CRPs over their whole length.
g. These are Ubiquitin-CRP fusion proteins in D. melanogaster and in humans. Figures given pertain to the fusion proteins rather than the isolated CRPs.
h. RpS28-like currently lacks a RefSeq accession number.
References
1. FlyBase: A Database of Drosophila Genes & Genomes [http://flybase.org/]
2. ExPASy: Compute pI/Mw tool [http://www.expasy.org/tools/pi_tool.html]
3. National Center for Biotechnology Information: Entrez Protein [http://www.ncbi.nlm.nih.gov/entrez?db=Protein]
