# Supplementary material for: The ribosomal protein genes and Minute loci of Drosophila melanogaster
Source: Genome Biol. 2007 Oct 10;8(10):R216. doi: 10.1186/gb-2007-8-10-r216 (PMC2246290; doi:10.1186/gb-2007-8-10-r216)
Supplement: Additional File 2 — Comparison of the physical characteristics of D. melanogaster and human MRPs, together with their RefSeq accession numbers. [file gb-2007-8-10-r216-S2.xls]

## Sheet: Sheet1
Additional data file 2. Comparison of D. melanogaster and human MRPs
D. melanogastera						Human						% identityf
Symbol	Isoformb	No. residues	pIc	Mwc	Acc. No.d	Symbol	Isoforme	No. residues	pIc	Mwc	Acc. No. d
mRpS2	PA	264	9.27	30212	NP_523473.2	MRPS2	-	296	9.37	33249	NP_057118.1	47
mRpS5	PA	407	10.21	45985	NP_001015382.1	MRPS5	-	430	9.93	48006	NP_114108.1	31
mRpS6	PA	147	9.14	17015	NP_523925.1	MRPS6	-	125	9.3	14227	NP_115865.1	33
mRpS7	PA	218	9.88	25140	NP_523537.1	MRPS7	-	242	10	28162	NP_057055.1	37
mRpS9	PA	395	9.01	45269	NP_524270.2	MRPS9	-	396	9.54	45835	NP_872578.1	42
mRpS10	PA	163	9.38	18760	NP_731985.2	MRPS10	-	201	7.78	22999	NP_060611.2	39
mRpS11	PA	200	10.53	21779	NP_524382.1	MRPS11	a	194	10.82	20616	NP_073750.2	34
tko/mRpS12	PB	140	10.64	15532	NP_525050.1	MRPS12	-	138	10.31	15173	NP_203527.1	54
mRpS14	PA	128	10.70	14833	NP_728245.1	MRPS14	-	128	11.42	15139	NP_071383.1	57
bonsai/mRpS15	PA	280	9.25	33473	NP_611691.1	MRPS15	-	257	10.48	29842	NP_112570.2	20
mRpS16	PA	129	9.99	14519	NP_523737.1	MRPS16	-	137	9.59	15345	NP_057149.1	40
mRpS17	PA	155	8.90	18014	NP_525119.1	MRPS17	-	130	9.87	14502	NP_057053.1	23
mRpS18A	PA	155	10.03	17828	NP_731252.1	MRPS18A	-	196	10.35	22184	NP_060605.1	25
mRpS18B	PB	204	8.87	23179	NP_724248.1	MRPS18B	-	258	9.47	29396	NP_054765.1	26
mRpS18C	PA	140	9.21	16188	NP_524593.1	MRPS18C	-	142	9.63	15850	NP_057151.1	39
mRpS21	PA	87	10.11	10633	NP_731803.1	MRPS21	-	87	10.23	10742	NP_061870.1	49
mRpS22	PA	393	7.28	45787	NP_524537.1	MRPS22	-	360	7.7	41280	NP_064576.1	25
mRpS23	PA	189	5.58	21515	NP_723847.1	MRPS23	-	190	8.94	21771	NP_057154.2	29
mRpS24	PA	165	9.98	19252	NP_524476.1	MRPS24	-	167	9.49	19015	NP_114403.1	39
mRpS25	PA	167	9.26	19157	NP_511153.1	MRPS25	-	173	8.99	20116	NP_071942.1	53
mRpS26	PA	225	8.50	26264	NP_524134.1	MRPS26	-	205	10.39	24212	NP_110438.1	25
mRpS28	PA	194	8.91	21271	NP_523785.2	MRPS28	-	187	9.22	20843	NP_054737.1	35
mRpS29	PA	392	8.51	44331	NP_523811.1	DAP3/MRPS29	-	398	9.02	45566	NP_387506.1	36
mRpS30	PA	557	8.53	65107	NP_511167.1	MRPS30	-	439	8.21	50365	NP_057724.1	19
mRpS31	PA	376	6.69	42471	NP_524100.1	MRPS31	-	395	9.38	45318	NP_005821.1	25
mRpS33	PA	113	10.19	13685	NP_524380.1	MRPS33	-	106	10.11	12629	NP_444263.1	55
mRpS34	PA	188	9.54	21611	NP_524104.2	MRPS34	-	218	9.98	25650	NP_076425.1	20
mRpS35	PA	326	9.15	37664	NP_523893.1	MRPS35	-	323	8.41	36844	NP_068593.2	41
mRpL1	PA	354	9.44	40298	NP_524275.1	MRPL1	-	303	8.19	34453	NP_064621.2	23
mRpL2	PA	294	10.36	32849	NP_524022.1	MRPL2	-	305	11.29	33301	NP_057034.2	40
mRpL3	PA	362	10.07	40553	NP_511166.2	MRPL3	-	348	9.52	38633	NP_009139.1	36
mRpL4	PA	296	9.26	32831	NP_524939.1	MRPL4	a	311	9.73	34919	NP_666499.1	45
mRpL9	PA	248	9.32	28805	NP_524363.3	MRPL9	-	267	10.09	30243	NP_113608.1	25
mRpL10	PA	248	10.08	28337	NP_523440.1	MRPL10	a	261	9.63	29283	NP_660298.2	23
mRpL11	PA	196	9.67	21612	NP_524351.1	MRPL11	a	192	9.91	20683	NP_057134.1	38
mRpL12	PA	182	8.69	19658	NP_524742.1	MRPL12	-	198	9.05	21348	NP_002940.2	34
mRpL13	PA	178	8.87	21090	NP_523598.2	MRPL13	-	178	9.18	20692	NP_054797.2	46
mRpL14	PA	161	10.36	17696	NP_525048.1	MRPL14	-	145	10.26	15948	NP_115487.1	45
mRpL15	PA	286	9.37	32634	NP_524185.1	MRPL15	-	296	10.02	33420	NP_054894.1	51
mRpL16	PA	243	10.17	27971	NP_525041.1	MRPL16	-	251	10.13	28449	NP_060310.1	45
mRpL17	PA	176	9.95	20865	NP_523870.2	MRPL17	-	175	10.12	20050	NP_071344.1	34
mRpL18	PA	186	9.34	21176	NP_610818.1	MRPL18	-	180	9.63	20577	NP_054880.2	26
mRpL19	PA	306	8.92	36193	NP_524284.1	MRPL19	-	280	9.6	32381	NP_055578.1	39
mRpL20	PA	150	10.57	17372	NP_524051.1	MRPL20	-	149	10.87	17443	NP_060441.2	32
mRpL21	PA	201	10.17	22613	NP_649095.2	MRPL21	d	205	9.91	22815	NP_852615.1	28
mRpL22	PA	233	9.53	26953	NP_523379.2	MRPL22	a	206	9.95	23641	NP_054899.2	41
mRpL23	PA	150	9.61	17878	NP_523889.1	MRPL23	-	153	9.69	17811	NP_066957.2	43
mRpL24	PA	247	9.38	29216	NP_523476.1	MRPL24	-	216	9.33	24915	NP_663781.1	45
mRpL27	PA	138	10.20	15883	NP_787971.1	MRPL27	a	148	10.42	16073	NP_057588.1	32
mRpL28	PA	302	9.04	34950	NP_608887.1	MRPL28	-	256	8.34	30157	NP_006419.2	28
mRpL30	PA	180	9.74	20989	NP_525073.1	MRPL30	-	161	10.01	18546	NP_660214.1	25
mRpL32	PA	195	9.32	22642	NP_524606.1	MRPL32	-	188	9.78	21405	NP_114109.1	26
mRpL33	PA	64	10.48	7697	NP_524981.2	MRPL33	a	65	10.81	7619	NP_004882.1	45
mRpL34	PA	81	11.84	9381	NP_001036552.1	MRPL34	-	92	12.25	10165	NP_076426.1	36
mRpL35	PA	178	11.74	20473	NP_651001.2	MRPL35	a	188	11.29	21514	NP_057706.2	32
mRpL36	PA	128	10.82	14269	NP_652658.1	MRPL36	-	103	11.27	11784	NP_115868.1	31
mRpL37	PA	614	9.77	68556	NP_524306.2	MRPL37	-	423	8.83	48118	NP_057575.2	15
mRpL38	PA	416	9.09	47754	NP_511152.2	MRPL38	-	346	6.2	40757	NP_115867.1	32
mRpL39	PA	333	8.85	37324	NP_524075.2	MRPL39	b	353	8.04	40468	NP_542984.2	35
mRpL40	PA	196	9.48	22555	NP_524318.1	MRPL40	-	206	9.62	24490	NP_003767.2	32
mRpL41	PA	166	9.44	18565	NP_611022.2	MRPL41	-	137	9.59	15383	NP_115866.1	27
mRpL42	PA	124	10.42	13930	NP_523673.1	MRPL42	a	142	8.58	16661	NP_751917.1	25
mRpL43	PA	192	9.35	21978	NP_523828.1	MRPL43	a	159	9.92	17853	NP_115488.2	33
mRpL44	PA	321	8.36	36251	NP_649541.1	MRPL44	-	332	8.65	37535	NP_075066.1	31
mRpL45	PA	361	9.27	41611	NP_651072.1	MRPL45	-	306	9.14	35243	NP_115727.3	35
mRpL46	PA	258	8.37	29704	NP_647661.1	MRPL46	-	279	6.55	31705	NP_071446.2	34
Rlc1/mRpL47	PB	271	9.90	31712	NP_788610.1	MRPL47	a	250	10.38	29450	NP_065142.2	31
mRpL48	PA	181	5.35	20881	NP_608613.1	MRPL48	1	212	9.04	23935	NP_057139.1	23
mRpL49	PA	179	9.66	20658	NP_572839.1	MRPL49	-	166	9.47	19198	NP_004918.1	33
mRpL50	PA	189	9.49	20927	NP_648092.1	MRPL50	-	158	7.73	18325	NP_061924.1	22
mRpL51	PA	174	10.53	20233	NP_609239.1	MRPL51	-	128	11.27	15095	NP_057581.2	27
mRpL52	PA	126	10.44	14187	NP_610313.1	MRPL52	a	123	10.27	13664	NP_848026.1	32
mRpL53	PA	155	10.02	16861	NP_725343.1	MRPL53	-	112	9.05	12107	NP_444278.1	24
mRpL54	PA	132	10.00	15107	NP_611541.1	MRPL54	-	138	9.6	15819	NP_758455.1	36
mRpL55	PA	107	10.19	12568	NP_650780.1	MRPL55	a	128	11.15	15128	NP_852130.1	32
a. D. melanogaster orthologs of human MRPS27, MRPS36 and MRPL56 were not identified.
b. The D. melanogaster MRP isoform corresponding to the mRNA best supported by cDNA/EST evidence [1] is given here and is described in the following columns.
c. Average isoelectric points (pI) and molecular weights (Mw) are given [2].
d. NCBI RefSeq accession number [3].
e. Where different human MRP isoforms are annotated [3], those showing the highest identity with the D. melanogaster MRP are listed here and described in the following columns.
f. Amino acid identity between D. melanogaster and human MRPs over their whole length.
References
1. FlyBase: A Database of Drosophila Genes & Genomes [http://flybase.org/]
2. ExPASy: Compute pI/Mw tool [http://www.expasy.org/tools/pi_tool.html]
3. National Center for Biotechnology Information: Entrez Protein [http://www.ncbi.nlm.nih.gov/entrez?db=Protein]
