# Supplementary material for: The ribosomal protein genes and Minute loci of Drosophila melanogaster
Source: Genome Biol. 2007 Oct 10;8(10):R216. doi: 10.1186/gb-2007-8-10-r216 (PMC2246290; doi:10.1186/gb-2007-8-10-r216)
Supplement: Additional File 3 — Listing of all the Minute loci in a historical context. [file gb-2007-8-10-r216-S3.xls]

## Sheet: Sheet1
Additional data file 3. The Minute genes of D. melanogaster in historical context
Previous reports								This studye		Comments
Lindsley et al., 1972 [1]a		Lindsley and Zimm, 1992 [2]b		Lambertsson, 1998 [3]c		FlyBase, 2007 [4]d
Minute locus	Location	Minute locus/gene	Location	Minute locus/gene	Location	Minute locus/gene	Location	Minute locus/gene	Locationf
X CHROMOSOME
		M(1)1B	1B11-12	M(1)1B/RpL36	1B11-1B12	RpL36	1B12	M(1)1B = RpL36	1B12
				sta	2A3-2B2					Mutations or deletions of sta do not generate dominant Minute phenotypes ([5], this study).
		M(1)3E	3E3-4	M(1)3E	3E3-4	M(1)3E	3E2-5			Deficiencies removing the 3E region are not Minute (this study).
						M(1)4BC	4B-C?			Deficiencies removing the 4B-C region are not Minute (this study).
		M(1)5A	5A6-13	M(1)5A	5A6-13	M(1)5A	5A6-13	M(1)5A ~ RpL35	5A11
		M(1)5D6A	5D5-6A	M(1)5D6A	5D5-6A	Rp7-8	5D5-8	M(1)5D6A ~ RpL7A	6B1	Rp7-8 cannot be the same as RpL7A as the former is acidic [6] whereas the latter is basic (additional data file 1). The polytene chromosome in situ hybridization mapping of Rp7-8 [7] was probably not correct and M(1)5D6A likely corresponds to RpL7A and not Rp7-8.
								RpL17?	6C10	RpL17 inferred to be a likely Minute gene because it lies in a small gap in deletion coverage (this study).
		M(1)7BC	7B-C	M(1)7BC	7B-C	M(1)7BC	7B-C	M(1)7BC/M(1)7C = RpS6	7C2	Both M(1)7BC and M(1)7C are likely to correspond to RpS6 (this study).
		M(1)7C	7C-E3	M(1)7C	7C5-9	M(1)7C	7C1-D19
		M(1)8F	8F1-2	M(1)8F	8F1-2	M(1)8F	8D8-9A2	M(1)8F ~ RpS28b	8E7
		M(1)11F	11F1-4	M(1)11F	11F1-4	M(1)11F	11F1-4	M(1)11F ~ RpS15Aa	11E11-12
		M(1)13A	12F6-13B6	M(1)13A	12F6-13B6	M(1)13A	12F6-13B6	M(1)13A ~ RpL37a	13B1
		M(1)14C	14B13-D1	M(1)14C	14B17-C6	M(1)14C	14B13-C6	M(1)14C = eIF-2α	14C6	M(1)14C815-29 probably disrupts eIF-2a (this study).
				M(1)14E	14E	M(1)14E	14E?	M(1)14E ~ RpS19a	14F4	M(1)14E815-13 probably disrupts RpS19a [8].
						M(1)15DEF	15B2-16C2			M(1)15DEF is likely the same as RpS5a (this study).
		M(1)15D	15D	M(1)15D/RpS5	15E1-7	RpS5a	15E5-7	M(1)15D = RpS5a	15E5-7
		M(1)18C	18B9-D	M(1)18C	18B9-D	M(1)18C	18C?	M(1)18C = RpS10b	18D3
CHROMOSOME ARM 2L
		M(2)21AB	21A-B	M(2)21AB	21A-B	M(2)21AB	21B2			M(2)21AB, which encodes S-adenosylmethionine synthetase, has Minute-like mutations but is not a typical Minute [9].
M(2)21C1-2	21B-D	M(2)21C	21C1-2	M(2)21C	21C1-2	RpLP1	21C2	M(2)21C = RpLP1	21C2
M(2)LS1	22D-23C					dpp	22F1-3			dpp is not a Minute gene, but it is haplolethal [10].
				M(2)23B/oho23B/RpS21	23B			M(2)23B = oho23B/RpS21	23B6	oho23B/RpS21 is probably the real correlate of M(2)LS1.
M(2)LS2	24A-D	M(2)24D	24D4-8	M(2)24D	24D4-8	M(2)24D	24D5-8	M(2)24D ~ RpL40	24E1
M(2)z	24D-25A	M(2)24F	24F1-25A1	M(2)24F	24F1-25A1	M(2)24F	24F8	M(2)24F = RpL27A	24F3	M(2)24F1 and M(2)24F2 fail to complement a RpL27A mutation (this study).
M(2)S1	25A-2D	M(2)25C	25B9-C3	M(2)25C	25B9-C3	M(2)25C	25C3	M(2)25C = RpL37A	25C4
M(2)e	28D-29F							M(2)28DE ~ RpL36A	28D3	M(2)e was the symbol used by Lindsley et al. [1] for the Minute locus seen at 28D-29F despite the existence of older, more proximal M(2)e mutations [11] that likely correspond to RpL13 and/or RpL7. The Minute locus at 28D-29F probably corresponds to RpL36A and/or RpS13. M(2)32A, as a synonym for RpS13, was a misnomer [12].
				M(2)32A/RpS13	32A1-5	RpS13	29B2	M(2)29B = RpS13	29B2
				M(2)30DE/sop	30D-E					Hypomorphic sop mutant homozygotes are Minute-like [13] but sop is not a typical Minute gene.
M(2)LS3	29F-30F	M(2)30A	30A	M(2)31A	31A1-E7	M(2)31A	31A-E	M(2)31A = RpL13	30F3	M(2)LS3 and M(2)e were merged in Lindsley and Zimm [2] under the cytologically incorrect name M(2)30A, which was later corrected to M(2)31A. The original M(2)e mutations [11] and the M(2)31A locus likely correspond to two separable Minute genes: RpL13 and, probably, RpL7.
								M(2)31A ~ RpL7	31B1
								M(2)31E ~ RpS27A	31E1
				M(2)32D/RpL9	32D1-5	RpL9	32C1	M(2)32D = RpL9	32C1
								M(2)34BC ~ RpL24	34B10
M(2)m	36C-F	M(2)36F	36F2-6	M(2)36F	36F2-6	M(2)36F	36F2-6	M(2)36F = RpS26	36F4
M(2)H	39A-40F	M(2)39F	39E-40A	M(2)39F	39E-40A	M(2)39F	39F1-40A4	M(2)39F ~ RpL21	40A-B	The original M(2)H designation probably referred to both RpL21 and RpL5. The M(2)39F1 mutation actually disrupts the RpS26/M(2)36F locus and is likely to be a deficiency for the 36F region – it is not a M(2)39F/RpL21/RpL5 allele [14] (this study).
								M(2)40B = RpL5	40B
CHROMOSOME ARM 2R
M(2)S2	41A-43A	M(2)41A	41A	M(2)41A	41A	RpL38	41A2	M(2)41A = RpL38	41C-E
M(2)38b	43E-44C	M(2)44C	44C	M(2)44C	44C	M(2)44C	44C			Deficiencies removing the 43E-44C region are not Minute and M(2)44C2 is likely allelic to another Minute gene (this study).
								M(2)45F = RpL31	45F5
M(2)40c	50C-54F					M(2)40c	48E-50A	M(2)48E = RpS11	48E8-9	M(2)48E is used in this study as a new synonym for M(2)40c/RpS11 to denote cytological position.
								M(2)50E ~ RpS23	50E4
M(2)S7	50C-54F	M(2)53	52D-53E	M(2)53	52D-53E	M(2)53	52E-53E	M(2)53 ~ RpS15	53C8	M(2)S7/M(2)53 corresponds to two separable Minute genes: probably RpS15 and RpLP2. M(2)531 does not map to RpLP2 and so probably disrupts RpS15 (this study).
								M(2)53 ~ RpLP2	53C9
								RpL18A?	54C3	RpL18A inferred to be a likely Minute gene because it lies in a small gap in deletion coverage (this study).
M(2)b	56C-F	M(2)56CD	56C-D	M(2)56CD	56C-D	M(2)56CD	56C-D	M(2)56CD ~ RpL11	56D7
M(2)173	56F-57B	M(2)56F	56F5-15	M(2)56F	56F5-15	M(2)56F	56F5-15	M(2)56F ~ RpS18	56F11
M(2)l	58D-59B	M(2)58F	58F	M(2)58F	58F	M(2)58F	58E3-10	M(2)58F ~ RpS16	58F1	M(2)l/M(2)58F corresponds to two separable Minute genes: RpS24 and, probably, RpS16. M(2)58F1 maps to RpS16 (this study).
								M(2)58F = RpS24	58F3
				M(2)60B	60B			M(2)60B ~ RpL12	60B7	M(2)60B probably corresponds to RpL12 and/or RpL39.
								M(2)60B ~ RpL39	60B7
M(2)c	60D-F	M(2)60E	60E	M(2)60E/RpL19	60E3-11	RpL19	60E11	M(2)60E = RpL19	60E11
CHROMOSOME ARM 3L
M(3)LS1	61F-62A	M(3)62A	61F-62A	M(3)62A	61F-62A	M(3)62A	61F-62A	M(3)62A ~ RpL23A	62A10
M(3)LS2	62E-63A	M(3)62F	62E-63A	M(3)62F	62E-63A	M(3)62F	62E	M(3)62F = RpL8	62E7
M(3)LS3	63A-63D	M(3)63B	63B6-C1	M(3)63B	63B6-C1	M(3)63B	63B6-C1	M(3)63B ~ RpL28	63B14
		M(3)65F	65F10-11	M(3)65F	65F10-11	M(3)65F	65F10-11	M(3)65F ~ RpL18	65E9
				M(3)66D/RpL14	66D1-11	RpL14	66D8	M(3)66D = RpL14	66D8
M(3)i	65D-66B	M(3)67C	67C1-10	M(3)67C	67C1-10	RpS17	67B5	M(3)67C ~ RpS17	67B5	M(3)i/M(3)67C corresponds to two separable Minute genes: RpS9 and, probably, RpS17.
								M(3)67C = RpS9	67B11
M(3)h	67C-69F	M(3)69E	69E2-69F	M(3)69E	69E2-70A8	M(3)69E	69E2-70A8	M(3)69E ~ RpS4	69F6	M(3)69E5 maps to RpS4 (this study).
M(3)S34	75D-76B	M(3)76A	76A3-B2	M(3)76A	76A3-B2	M(3)76A	76A3-B2			Deficiencies removing the 75D-76B region are not Minute (this study). M(3)76A1 is probably allelic to a more distal Minute gene (this study).
M(3)LS4	79D-80F	M(3)80	79E5-80F	M(3)80	79E5-80F	M(3)80	79E5-h53L	M(3)80 ~ Qm/RpL10	80A	The strong Minute phenotype associated with M(3)80 suggests that it refers to Qm/RpL10 rather than RpL15; however, M(3)801 is not an allele of Qm/RpL10 (D. Sinclair, personal communication; [15]).
								M(3)80F ~ RpL15	80F
CHROMOSOME ARM 3R
M(3)S39	82A-C	M(3)82BC	82A-C	M(3)82BC	82A-C	M(3)82BC	82A-C			Deficiencies removing the 82A-C region are not Minute (this study).
								RpL35A?	83A4	RpL35A inferred to be a likely Minute gene because it lies in a small gap in deletion coverage (this study).
								M(3)83B = RpL13A	83B6-7
								RpL34b?	85D15	RpL34b inferred to be a likely Minute gene because it lies in a small gap in deletion coverage (this study).
M(3)S31/M(3)LS5	85E-86A	M(3)85E	85E2-F1	M(3)85E	85E2-F1	M(3)85E	85E11-13	M(3)85E = RpS29	85E8	The Minute locus at 85E-86A was erroneously equated to M(3)S31 in reference [1]. It was subsequently re-named M(3)LS5 in reference [16].
M(3)S35	86B-F					M(3)S35	?			M(3)S35 is probably the same as M(3)86D.
		M(3)86D	86D1-4	M(3)86D	86D8-10	M(3)86D	86D1-4	M(3)86D ~ RpS25	86D8	M(3)S31 was remapped to 86D in reference [17]. The previously unmapped M(3)S321 mutation is a deletion of RpS25 (this study).
								M(3)93A ~ RpS20	93A1	M(3)93A probably corresponds to RpS20 and/or RpS30.
								M(3)93A ~ RpS30	93A2
M(3)w	94E-95E	M(3)95A	94D-E	M(3)95A/RpS3	95A1	RpS3	94E13	M(3)95A = RpS3	94E13
		M(3)96A	95E6-96A5	M(3)96A	95E6-96A5	M(3)96A	96A1-5			Deficiencies removing the 95E-96A region are not Minute (this study).
M(3)be	96A-C	M(3)96C	96C1-5	M(3)96C	96C1-5	M(3)96C	96C1-5	M(3)96C ~ RpS27	96C8	M(3)96C2 fails to complement deletions of RpS27 (this study).
M(3)j	96C-97A	M(3)96CF	96C-97A	M(3)96CF	96C-97A	M(3)96CF	95A-97A	M(3)96CF ~ RpL27	96E9-10
								M(3)98B ~ RpL4	98B6
M(3)1	98E-99D	M(3)99B	99B5-9	M(3)99B	99B5-9	M(3)99B	99B5-9	M(3)99B ~ RpS8	99C4	M(3)99B1 mapped to the region of RpS8 [18].
		M(3)99D/rp49	99D1-9	M(3)99D/RpL32	99D1-9	RpL32	99D3	M(3)99D = RpL32	99D3	rp49 is identical to RpL32 [19].
M(3)f	99F-100C	M(3)99E	99E4-F1	M(3)99E	99E4-F1	M(3)99E	99B8-E3	M(3)99E ~ RpS7	99E2	The correspondence between M(3)f and M(3)g with M(3)99E and M(3)100CF shown here is consistent with that given in references [1] and [20], but differs from that in reference [2].
M(3)g	100B-F	M(3)100CF	100C-F	M(3)100CF	100C-F	M(3)100CF	100C1-F5	M(3)100CF ~ RpL6	100C7
CHROMOSOME 4
		M(4)101	101F2-102A5	M(4)101/RpS3A	101F2-102A5	RpS3A	101F1	M(4)101 = RpS3A	101F1
34 + 8 = 42g		47		55		56		67 (maximum)
a. All Minute loci in Figure 5 and Appendix Tables 1 and 2 of Lindsley et al. [1] are listed with their given cytological locations; the X chromosome was not analysed in this study.
b. All Minute loci/genes described as 'confirmed' in Lindsley and Zimm [2] are listed with their given cytological locations .
c. All Minute loci/genes in Table 3.1 of Lambertsson [3] are listed with their given cytological locations.
d. All mapped Minute loci/genes present in FlyBase [4] are listed with their given cytological locations.
e. All genes that are known to be Minute genes or are likely to be Minute genes, as given in Table 4 and additional data file 4. ‘=’ indicates definite correspondence, ‘~’ indicates probable correspondence, '?' indicates a CRP gene likely to have a Minute phenotype based on lack of deletion coverage.
f. The computed cytological position of the CRP gene is given [4], even in cases where the correspondence between a CRP gene and a Minute locus is likely but has not been formally proven.
g. Although not analysed by Lindsley et al. [1], they refer to an additional 7 Minute loci on the X chromosome and 1 Minute locus on chromosome four. Note that M(3)LS5 was not included in their own tally of 41 Minute loci in the genome.
References
1. Lindsley DL, Sandler L, Baker BS, Carpenter AT, Denell RE, Hall JC, Jacobs PA, Miklos GL, Davis BK, Gethmann RC, et al: Segmental aneuploidy and the genetic gross structure of the Drosophila genome. Genetics 1972, 71:157-184.
2. Lindsley DL, Zimm GG: The Genome of Drosophila melanogaster. San Diego, California: Academic Press; 1992.
3. Lambertsson A: The Minute genes in Drosophila and their molecular functions. Adv Genet 1998, 38:69-134.
4. FlyBase: A Database of Drosophila Genes & Genomes [http://flybase.org/]
5. Melnick MB, Noll E, Perrimon N: The Drosophila stubarista phenotype is associated with a dosage effect of the putative ribosome-associated protein D-p40 on spineless. Genetics 1993, 135:553-564.
6. Chooi WY: Purification of Drosophila ribosomal proteins. Isolation of proteins S8, S13, S14, S16, S19, S20/L24, S22/L26, S24, S25/S27, S26, S29, L4, L10/L11, L12, L13, L16, L18, L19, L27, 1, 7/8, 9, and 11. Biochemistry 1980, 19:3469-3476.
7. Burns DK, Stark BC, Macklin MD, Chooi WY: Isolation and characterization of cloned DNA sequences containing ribosomal protein genes of Drosophila melanogaster. Mol Cell Biol 1984, 4:2643-2652.
8. McKim KS, Dahmus JB, Hawley RS: Cloning of the Drosophila melanogaster meiotic recombination gene mei-218: a genetic and molecular analysis of interval 15E. Genetics 1996, 144:215-228.
9. Larsson J, Zhang J, Rasmuson-Lestander A: Mutations in the Drosophila melanogaster gene encoding S-adenosylmethionine synthetase suppress position-effect variegation. Genetics 1996, 143:887-896.
10. Spencer FA, Hoffmann FM, Gelbart WM: Decapentaplegic: a gene complex affecting morphogenesis in Drosophila melanogaster. Cell 1982, 28:451-461.
11. Schultz J: The Minute reaction in the development of Drosophila melanogaster. Genetics 1929, 14:366-419.
12. Saeboe-Larssen S, Lambertsson A: A novel Drosophila Minute locus encodes ribosomal protein S13. Genetics 1996, 143:877-885.
13. Cramton SE, Laski FA: string of pearls encodes Drosophila ribosomal protein S2, has Minute-like characteristics, and is required during oogenesis. Genetics 1994, 137:1039-1048.
14. Wright TRF, Hodgetts RB, Sherald AF: The genetics of dopa decarboxylase in Drosophila melanogaster. Genetics 1976, 84:267--285.
15. Schulze SR, Sinclair DA, Fitzpatrick KA, Honda BM: A genetic and molecular characterization of two proximal heterochromatic genes on chromosome 3 of Drosophila melanogaster. Genetics 2005, 169:2165-2177.
16. Kemphues KJ, Raff EC, Kaufman T: Genetic analysis of B2t, the structural gene for a testis-specific beta-tubulin subunit in Drosophila melanogaster. Genetics 1983, 105:345-356.
17. Ashburner M, Angel P, Detwiler C, Faithfull J, Gubb D, Harrington G, Littlewood T, Tsubota S, Velissariou V, Walker V: Report of New Mutants. Drosophila Information Service 1981, 56:186-191.
18. Frisardi MC, MacIntyre, RJ: Position effect variegation of an acid phosphatase gene in Drosophila melanogaster. Molec Gen Genet 1984, 197:403-413.
19. Kongsuwan K, Yu Q, Vincent A, Frisardi MC, Rosbash M, Lengyel JA, Merriam J: A Drosophila Minute gene encodes a ribosomal protein. Nature 1985, 317:555-558.
20. Kongsuwan K, Dellavalle RP, Merriam J: Deficiency Analysis of the Tip of Chromosome 3R in Drosophila melanogaster. Genetics 1986, 112:539-550.
