# Supplementary material for: The ribosomal protein genes and Minute loci of Drosophila melanogaster
Source: Genome Biol. 2007 Oct 10;8(10):R216. doi: 10.1186/gb-2007-8-10-r216 (PMC2246290; doi:10.1186/gb-2007-8-10-r216)
Supplement: Additional File 4 — Comprehensive genetic analyses of ribosomal protein gene haploinsufficiency. [file gb-2007-8-10-r216-S4.xls]

## Sheet: Kevin's version
Additional data file 4. Genetic analysis of RP gene haploinsufficiency
RP gene		RP gene mutationsc		Relevant deletionsd			Is the RP gene a Minute?f	Candidate Minute genesg		Corresponding Minute synonymh	Comments
Symbola	Locationb	Sequenced	Unsequenced	Deletions removing a single RP gene	Deletions removing multiple RP genes	Deletions flanking haploinsufficient RP genese		Chromosomal interval	Number
X CHROMOSOME
RpL36	1B12		B46	su(s)R194	BA1, su(s)83, scJ4	Exel6221 & Exel6223	Yes			M(1)1B	RpL36B46 phenotype from [1]. An RpL36 transgene rescued the Minute phenotype of Df(1)su(s)R194 [2].
RpL22	1C4	KG09650		ED6443	BA1, su(s)83, scJ4		No
sta/RpSA	2B1		1	S39, A94, Exel8196	scJ4		No				sta1 phenotype from [3], which showed that the sta1 phenotype could be rescued by a sta transgene.
mRpL16	2B14	A, B, C			scJ4		No				Isolation of mRpL16 mutations described in [4]. Allele characterizations from Y. Sedkov (personal communication).
mRpL14	3A1			ED6574	scJ4, 64c18, Sp2F-3A, JC19, X12		No
tko/mRpS12	3A3	3		HC194, w-194A, 62g18, w258-11, Exel6230	64c18, Sp2F-3A, JC19, X12		No
mRpL33	4B6	BG01040		rb23, bi-DL1, ED6720	HC244, ovo44, RC40, bi-DL2		No
mRpL30	4C11			bi-D2, bi-D3, ED6727	HC244, ovo44, RC40, bi-DL2		No
RpL35	5A11			Lies in a gap in deletion coverage		JC70 & Exel6236	Likely	TrxT to Tre1	33	M(1)5A	Segmental aneuploids of 5A6-13 were Minute (Merriam et al., cited in [5]).
RpL7A	6B1			dx81, G4eLH24iR		Exel6239 & Exel6240	Likely	Spat to RpL7A	2	M(1)5D6A
RpL17	6C10			Lies in a gap in deletion coverage		6C-310 & BSC285	Likely	CG3198 to CR32740	12	New Minute?	The lack of deletion coverage in 6C is probably explained by RpL17 haploinsufficiency.
CG11386	7C2				hl-a, sn+72d		Unlikely				CG11386 and CG33222 are tandem duplications of the RpS6 third exon and are likely pseudogenic fragments. PBac{WH}f07325a is inserted in either CG11386 or CG33222, but is not Minute. Df(1)sn+72d phenotype from [6].
CG33222	7C2				hl-a, sn+72d		Unlikely
RpS6	7C2	air8, hen1, WG1288			hl-a, sn+72d	ct4b1 & C128	Yes			M(1)7BC, M(1)7C	Df(1)sn+72d phenotype from [6]. RpS6air8, RpS6hen1 and RpS6WG1288 phenotypes from [7].
RpS14a	7C6-7				Dp(1;2)ct+90f		No				Dp(1;2)ct+90f is a deletion isolated within Dp(1;2)sn+72d that deletes RpS14a and RpS14b, but is not associated with a Minute phenotype [6].
RpS14b	7C8				Dp(1;2)ct+90f		No
RpS28b	8E7		M(1)8F1	Lies in a gap in deletion coverage		lz-90b24 & C52	Likely	CG12667 to CG3106	17	M(1)8F	M(1)8F1 was mapped to 8D8-9A2 in [8] and is thus likely to disrupt RpS28b.
mRpL49	11D1			N105, JA26, ED7170, ED7165	C246, N12, ED7173		No
RpS15Aa	11E11-12			Exel6245	C246, N12, ED7173	ED7170 & ED7217	Likely	IP3K2 to CG1640	8	M(1)11F
mRpL38	12E5			g, ED7225	RK2, KA9, RK3, ED7229		No
mRpS25	12F1			NP5	RK2, KA9, RK3, ED7229		No
RpL37a	13B1			Lies in a gap in deletion coverage		ED7289 & ED7294	Likely	CG33968 to RpL37a	2	M(1)13A	Segmental aneuploids of 12F6-13B6 were Minute (Merriam et al., cited in [5]).
mRpL3	13E14				ED7344		No
mRpS30	13E18				ED7344		No
RpS19a	14F4		M(1)14E815-13		r-D1	ED7364 & rif	Likely	Rbp2 to CG9723	14	M(1)14E	M(1)14E815-13 [9] is likely to disrupt RpS19a.
mRpL22	15A7-8			ED7374	r-D1		No
RpS5a	15E5-7	G0213a	1, 2	Lies in a gap in deletion coverage		ED7374 & BK10	Yes			M(1)15D	Correspondence of RpS5a and M(1)15D established in [9].
mRpS14	18C7			JA27, Exel7468	ED7494		No
RpS10b	18D3	G0493			ED7494	BSC275 & HF396	Yes			M(1)18C
CHROMOSOME ARM 2L
mRpL10	21B4			Exel7002, ED19, ED21	In(2L)EIN2LEIN49R		No
RpLP1	21C2	beo		al, In(2L)EIN50LEIN51R, In(2L)EIN47LEIN30R	In(2L)EIN2LEIN49R	BSC106 & BSC107	Yes			M(2)21C	Correspondence of RpLP1 and M(2)21C established in [10]. Segmental aneuploids of 21B-D were Minute [11].
mRpL48	22B1			frtz11, frtz19, dp-79b, frtz25, J69LH56R, Exel6005, ED7762			No
oho23B/RpS21	23B6	k16814, R7, R12		JS31, C144, ED165, ED167, ED183, ED184, ED195, ED196		Exel6277 & BSC180	Yes			M(2)23B	Correspondence of oho23B and M(2)23B established in [12]. oho23BR7 and oho23BR12 phenotypes also from [12].
RpL40	24E1			BSC217, BSC218, BSC295, M24C-F	ed-dp, M24F11	BSC165 & M24F-B	Likely	CG3702 to Art2	4	M(2)24D
RpL27A	24F3	SH0840	M(2)24F1, M(2)24F2		ed-dp, M24F11, M24F-B, dp-h24, ED254	BSC165 & BSC295	Yes			M(2)24F	M(2)24F1 and M(2)24F2 fail to complement RpL27ASH0840 (this study).
mRpL27	24F3	KG01128			ed-dp, M24F11, M24F-B, dp-h24, ED254		No
mRpS2	25B1			Exel6010, Exel9062	BSC52, BSC51, Exel8012, tkv3, sc19-4, ED254		No
mRpL24	25B4	f06692		BSC182	BSC52, BSC51, Exel8012, Exel7021, tkv3, sc19-4		No
mRpL28	25B5				BSC51, Exel8012, Exel7021, tkv3, sc19-4		No
RpL37A	25C4			ED12486, In(2L)EIN12LEIN28R	tkv3, sc19-4	BSC110 & BSC109	Yes			M(2)25C	The gap between flanking non-Minute deletions contains only RpL37A.
RpL36A	28D3			ED522		BSC142 & Exel7034	Likely	CG7367 to CG7466	5	M(2)28DE*	See additional data file 3 for an explanation of the history of the nomenclature of this Minute locus.
RpS13	29B2	1, k09614			BSC53	BSC111 & ED611	Yes			M(2)29B*	Correspondence of RpS13 and M(2)32A established in [13]. However, 'M(2)32A' was a misnomer [13] and M(2)29B is used here as a more appropriate synonym.
mRpL51	29D4	c04791		N22-14, Exel7038, ED623, BSC215	BSC53		No
RpS28-like	30B3			Exel8022, ED678, ED680, 30A-C, N22-5, N22-14	gamma7		No
sop/RpS2	30E1	EP2062, k01215, 5-SZ-3159, PRW1, CB-0374-3, d05318		BSC17, Exel6025, Exel7043, ED695, ED697, ED701, BSC216, BSC240	gamma7		No
RpL13	30F3			ED714	ED716	BSC17 & BSC50	Yes			M(2)31A	Segmental aneuploids of 29F-30F were Minute [11]. Df(2L)ED714 was isolated but has since been lost. The gap between flanking non-Minute deletions contains only RpL13.
RpL7	31B1			ED722	ED716, J4	BSC50 & BSC143	Likely	RpL7 to CG5734	2		Df(2L)ED722 was associated with severe Minute phenotypes and could not be established as a stock.
mRpS7	31D11				J4, J39, J106, BSC144, BSC209, ED13205, In(2L)EIN52LEIN53R		Unlikely
RpS27A	31E1				J4, J39, J106, BSC144, BSC209, ED13205, In(2L)EIN52LEIN53R	BSC208 & ED8142	Likely	CG5096 to RpS27A	6	M(2)31E*	M(2)31E is identified here as a new Minute locus that likely corresponds to RpS27A. RpS27Amfs31 is associated with a recessive short bristle phenotype [14] and is a likely hypomorphic allele.
RpL9	32C1	1, 2		ED8158, ED8160, ED752	J39	BSC145 & BSC241	Yes			M(2)32D	Correspondence of RpL9 and M(2)32D established in [15].
RpL7-like	33C1			Prl, esc-P3-0, Exel6031, ED775			No
RpL24	34B10			BSC159, ED787, ED789, ED790		BSC30 & BSC147	Likely	beta'Cop to Tehao	8	M(2)34BC*	M(2)34BC is identified here as a new Minute locus that likely corresponds to RpL24.
mRpS23	34D6	SH0272, f07522		b87e25, fn30, b80e3, Exel7059, BSC252			No
mRpL4	35F1	k14608		r10, RA5, Exel7065, ED1123			No				Df(2L)ED1123 was isolated but has since been discarded.
RpS26	36F4	04553, KG00230		Exel8038, B11, M36F-2, M36F-S5, M36F-S6, ED1183, ED1186, ED1188, ED1196	TW137	H20 & BSC149	Yes			M(2)36F
mRpL13	37B1			Exel7072	TW137, OD15, hk-UC1, hk-UC2, TW158, VA23, TW130, VA16, ED1203, ED1202		No
RpL30	37B9	DG05508, 01265, k09918, SH0229, k00308		Exel6042, Exel8039, ED1200, ED1226, Exel7073	TW137, OD15, hk-UC1, hk-UC2, TW158, VA23, TW130, VA16, ED1203, ED1202		No
mRpS18B	38B6			TW150, TW1, ED1305, ED1315, ED1303, BSC258	TW161		No
RpL21	40A-B				TW161	BSC151 & lt64	Likely	CG15216 to CG17018	10	M(2)39F
RpL5	40B	2d1, 2d2		lt31, lt64		BSC151 & C'	Yes			M(2)40B*	Lies in heterochromatin. RpL5 mutations characterized in [16].
CHROMOSOME ARM 2R
RpL38	41C-E	2b1, 2b2, P3		M41A4, M41A8, M41A10, M41A2, 247		proximal to nap1	Yes			M(2)41A	Lies in heterochromatin. Correspondence of RpL38 and M(2)41A established in [16].
mRpL52	43E9			Exel6054, Exel7092, ST1, CA53, tor-rx6, ED1715, ED1725			No
RpL31	45F5	SH0497		Lies in a gap in deletion coverage		BSC280 & BSC132	Yes			M(2)45F*	RpL31 is identified here as a new Minute gene with the synonym M(2)45F.
mRpL42	46E1	BG02856			X1, ED1958, ED1874		No
RpLP0-like	46E5-6			BSC303	X1, ED1958, ED1874		No
RpS15Ab	47C1			17, E3363, stan2, ED2098			No
RpS11	48E8-9	NP0211		Lies in a gap in deletion coverage		BSC40 & BSC3	Yes			M(2)48E*	The symbol M(2)40c was previously used for this locus, but M(2)48E is used here as a new synonym for RpS11 to denote cytological position.
mRpL18	49C2			vg-C, vg135, Exel8056, ED2313			No
mRpL53	50C16			CX1, 50C-102, BSC307			No
mRpS16	50E1	SH0191		Exel7130			No
RpS23	50E4			BSC134		Exel7130 & Exel7131	Likely	RpS23 to CG8479	2	M(2)50E*	M(2)50E is identified here as a new Minute locus that likely corresponds to RpS23.
mRpL41	51E7			XTE-11, XTE-18, l13, Jp1, Exel7135, ED2426, ED2419			No
mRpL34	52E4	e00179		ED2457, Jp4, Jp5			No
RpS15	53C8		M(2)531		ED2522	Exel7142 & Exel7144	Likely	CG4398 to RpS15	16	M(2)53	M(2)531 was rescued by a duplication of 51F-54A [17], but not by a RpLP2 transgene [18]. M(2)531 complements Df(2R)Exel7144 and Df(2R)ED3181 (this study). Df(2R)ED2522 was isolated but has since been lost.
RpLP2	53C9			Exel7144, ED3181	ED2522	Exel7142 & Exel6064	Likely	CG4927 to CG5089	5
RpL18A	54C3			Lies in a gap in deletion coverage		BSC161 & Exel7149	Likely	CG30103 to Rab4	16	New Minute?	The lack of deletion coverage in 54C is probably explained by RpL18A haploinsufficiency.
mRpS28	55E2	f03356		PC29, PC66, PC4, ED3636, ED3683, BSC119			No
RpL11	56D7			Lies in a gap in deletion coverage		BSC135 & BSC22	Likely	CalpA to Elongin-C	3	M(2)56CD	Segmental aneuploids of 56C-D were Minute [5].
RpS18	56F11			173, 017, Exel7162, ED3737		BSC22 & BSC19	Likely	RpS18 to CG8908	2	M(2)56F	Segmental aneuploids of 56F-57B were Minute [11]. Df(2R)ED3737 was isolated but has since been lost.
mRpL54	57B16			E2, Pu-D17, Exel6072, ED3791, ED3752	AA21, ED3857		No
RpL29	57D8			XE3030, PK1	AA21, ED3857		No
mRpS29	58E1			01D01W-L053, 01D01W-L149, Exel7173, ED3952	X58-12, X58-8		No
RpS16	58F1		M(2)58F1		X58-12, X58-8	01D01W-L149 & Exel6079	Likely	CG3927 to jbug	25	M(2)58F	The bonsai alleles characterized in [19] and [20] are not Minute (M. Galloni, personal communication); consequently, M(2)58F may correspond to RpS16 or RpS24 or both, but it does not involve bonsai. M(2)58F1 assigned to RpS16 based on non-complementation with Df(2R)X58-8 and Df(2R)X58-12 and complementation with RpS24SH2053 (this study).
bonsai/mRpS15	58F3				X58-12, X58-8		No
RpS24	58F3	SH2053			X58-12, X58-8	01D01W-L149 & Exel6079	Yes			M(2)58F
RpL23	59B3			59AD			No
RpL37b	59C4			Exel7177	vir130		No
RpL22-like	59D3				vir130		No
mRpL43	59F6			egl2, bwVDe2LPxKR, ED4057, BSC136			No
RpL12	60B7			Lies in a gap in deletion coverage		BSC136 & BSC155	Likely	eIF-5A to CG13564	9	M(2)60B	Deletion of 60B3-10 was shown to give an extreme Minute phenotype using autosynaptic chromosomes [21].
RpL39	60B7			Lies in a gap in deletion coverage		BSC136 & BSC155	Likely	eIF-5A to CG13564	9
mRpS17	60C1	HP20385		Exel7184, BSC155			No
RpL41	60E5	EP348, EY00032b		ED4071, ED9069	M60E		No
RpL19	60E11	ex1, ex16, ex51, P, k03704, SH1000			M60E	ED4071 & gsb	Yes			M(2)60E	Correspondence of RpL19 and M(2)60E established in [22]. RpL19ex1, RpL19ex16, RpL19ex51 and RpL19P phenotypes also from [22].
CHROMOSOME ARM 3L
mRpL17	61B3	EY10072, KG06809		Exel6084, ED201, BSC125			No
RpL23A	62A10			ED4275		BSC289 & BSC181	Likely	CR32314 to CG13930	8	M(3)62A	Segmental aneuploids of 61F-62A were Minute [11]. J. Szidonya recovered Df(3L)ED4275, a deletion for RpL23A, but it was associated with severe Minute phenotypes and could not be established as a stock.
mRpL46	62B4			R-G5, BSC122, BSC127, BSC181	Aprt-32		No
mRpL23	62D7	DG02505		R-G7, ED4287	Aprt-32		No
RpL8	62E7			Lies in a gap in deletion coverage containing only RpL8		Aprt-32 & BSC23	Yes			M(3)62F	Segmental aneuploids of 62E-63A were Minute [11].
mRpS35	62F4			Exel6091, BSC23			No
RpL28	63B14			HR370, M21		BSC23 & ED4293	Likely	CG14966 to CG17737	10	M(3)63B
mRpS6	64B2			GN24, Exel9001, Exel8098, ED4342, ED4341			No
RpL18	65E9				ED9869, ED9876	BSC224 & BSC33	Likely	CG8620 to mRpL50	8	M(3)65F	Segmental aneuploids of 65D-66B were Minute [11]. J. Szidonya recovered Df(3L)ED9869 and Df(3L)ED9876, deletions uncovering RpL18 and mRpL50, but they were associated with severe Minute phenotypes and could not be established as stocks.
mRpL50	65E9				ED9869, ED9876	BSC224 & BSC33	Unlikely
mRpL36	66B7			Exel6112, ED4408			No
RpL14	66D8	1		Lies in a gap in deletion coverage		BSC219 & h-i22	Yes			M(3)66D	Correspondence of RpL14 and M(3)66D established in [23]. RNA interference of RpL14 produced Minute phenotypes [24].
mRpL12	66E5	10534		ED4421, ED4416, ED4415, ED4414, ED4413			No
RpS17	67B5		4, 6		AC1	BSC35 & BSC118	Likely	Shc to CG33700	13	M(3)67C	RpS174 and RpS176 assigned to RpS17 based on noncomplementation with Df(3L)AC1 and complementation with RpS9EP3299.
RpS9	67B11	EP3299			AC1	BSC35 & BSC118	Yes
mRpL2	68A7			ED4457, vin2, vin5	ED4470		No
RpL10Ab	68E1			ED4475, vin7, vin4, vin3, Exel6115	ED4470		No
mRpL20	69F5			BSC10	ED4486, VW1		No				Minute phenotype of Df(3L)VW1 from [25].
RpS12	69F5				ED4486, VW1		No				Minute phenotype of Df(3L)VW1 from [25].
RpS4	69F6		M(3)69E5		VW1	ED4486 & BSC12	Likely	SRm160 to RpS4	2	M(3)69E	M(3)69E5 mapped to 68F-70A using duplications [26]. M(3)69E5 complements Df(3L)ED4486 (this study). Minute phenotype of Df(3L)VW1 from [25].
mRpL39	71B1	EY20830		fz-M21, XG16, Exel6125, Exel6126, ED217			No
mRpS31	72C2			brm11, th102			No
mRpS34	72E1-2	s3123		ED220, ED4606			No
mRpS26	75B9			W10, Exel6133, ED224, ED4710, W4			No
RpL26	75E4				BSC20		No
mRpL21	76A3			ED4786, ED4789, ED4799, ED228, ED229	BSC20		No
mRpL15	77C3	KG05390, e03567		XS572, rdgC-co2, Exel6136			No
RpLP0	79B2	d09567, 306, UM-8046-3		BSC223, BSC249			No				Phenotype of RpLP0306 from [27].
Qm/RpL10	80A			6133-15		BSC21 & 1-16	Likely	CG32458 to Snap25	23	M(3)80	Df(3L)6133-15 phenotype from [28].
mRpS5	80A-B			Lies in a gap in deletion coverage			Unlikely
RpL15	80F			K-2, 9-56		proximal to 1-16	Likely	CG41122 to centromere	≥11	M(3)80F*	Deletion phenotypes from [29]. Hypomorphic allelic combinations amongst RpL1572, RpL153, RpL15PD2, RpL15PD8, RpL157-1, RpL158-1 generate Minute phenotypes [30]. RpL15 lies in proximal heterochromatin; unknown number of heterochromatic genes proximal to Df(3L)1-16.
CHROMOSOME ARM 3R
RpL35A	83A4			Lies in a gap in deletion coverage		ED5156 & Exel6144	Likely	PEK to CG31547	3	New Minute?	The lack of deletion coverage in 83A is probably explained by RpL35A haploinsufficiency.
mRpL44	83A4			Lies in a gap in deletion coverage		ED5156 & Exel6144	Unlikely
RpL13A	83B6-7	EP3614.A		Lies in a gap in deletion coverage		ED5177 & BSC47	Yes			M(3)83B*	RpL13AEP3614.A phenotype from [31].
mRpS9	84E4			ED5223, ED5221, ED7665			No
mRpL1	84F9-10	f05962, EY16600		Exel6147	ED5296, ED5230, p13		No
mRpS18A	85A3			Exel6149, B529, BSC195, BSC248	ED5296, ED5230, p13		No				Insertion of PBac{5HPw+}B529 was probably accompanied by deletion of mRpS18A and the neighboring gene, CG31460 (R. Levis, personal communication).
mRpL19	85A5			Exel8143, Exel6150, ED5330, BSC197	ED5296, p13		No
RpL34b	85D15			Lies in a gap in deletion coverage.		BSC24 & ED5416	Likely	Or85f to alpha-Man-II	3	New Minute?	Df(3R)ED5357 was isolated as a dominant male sterile deletion removing RpL34b, but the stock was lost. This sterility is consistent with RpL34b being a Minute gene, but the bristle phenotype of Df(3R)ED5357 heterozygotes was not recorded.
Rlc1/mRpL47	85D19			Exel6153	by10, ED5429		No
RpS29	85E8	f00489		ED5454, ED5438, ED5428	by10, ED5429	Exel6153 & Exel6154	Yes			M(3)85E
mRpL37	86C6			BSC38, Exel7305, Exel6159, ED5495			No
RpS25	86D8				M86D, ED5511, ED5518, ED5514, MS32	ED5506 & ED5516	Likely	Ugt86Dj to CG14701	14	M(3)86D
RpL3	86D8	KG05440, e03180			M86D, ED5511, ED5518, ED5514, MS32		No
mRpL40	86E4				Exel7308, Exel6160, ED5516, ED5518, ED5514		No
RpL24-like	86E5				Exel7308, Exel6160, ED5516, ED5518, ED5514		No
mRpS21	87E8	f07128		ry619, Exel7320, ED5613, ED5623, ED5612			No
mRpL11	88C3	f03785		ED5644			No
RpS5b	88D6	NP7032		Exel6275, Exel6172, ED5657	ED5660, ED5662, ED5664		No				The proximal ends of Df(3R)ED10556, Df(3R)ED10557 and Df(3R)ED10564 lie in the 5' UTR of RpS5b; consequently, these deletions may disrupt RpS5b as well as deleting RpL10Aa.
RpL10Aa	88D10			ED10556, ED10557, ED10564	ED5660, ED5662, ED5664		No
mRpS10	88E3			ED10566			No
mRpL9	88F1	c00642		Exel6174, ED5705			No
mRpS33	89B16	f01766		Exel7330, Exel6269, P115, P10, ED10639			No
mRpS11	89E11	d01725		RD31, Exel6176, ED5780			No
mRpL55	91F1	EY06073, e01798		Cha9, Exel6183, ED5938, ED5911, ED2			No
RpS20	93A1				BSC43		Likely	Fancd2 to CG31191	21	M(3)93A*	M(3)93A is identified here as a new Minute locus with a weak Minute phenotype that likely corresponds to RpS20 and/or RpS30.
RpS30	93A2				BSC43		Likely	Fancd2 to CG31191	21
mRpL35	94A1			Exel6188, ED6076, ED6085			No
mRpL45	94B6			Exel6273, ED6091, ED6096, ED6090, ED6093			No
RpS3	94E13	Plac92, prv9, prv11		slo3, ED6115	ED10886, ED6154	Exel9012 & BSC137	Yes			M(3)95A	Correspondence of RpS3 and M(3)95A established in [32]. RpS3Plac92, RpS3prv9 and RpS3prv11 phenotypes from [33]. Df(3R)ED6115, Df(3R)ED10886 and Df(3R)ED6154 were isolated but have since been discarded.
RpS19b	95C13			Exel6196, Exel9014	ED10886, ED6154		No				Df(3R)ED10886 and Df(3R)ED6154 were isolated but have since been discarded.
mRpS24	95E6			crb-F89-4, Exel6198, ED6187			No
RpS27	96C8		M(3)96C2	slo8, XTA1, ED10953, ED10951, FDD-0089346, ER002, FDD-0247625		Exel6201 & FDD-0317950	Likely	CG10420 to CG11875	5	M(3)96C	The Minute phenotype of M(3)96C2 was rescued by a duplication of 96C called Dp(3;3)M96C+17 [34]. M(3)96C2 fails to complement Df(3R)XTA1 and Df(3R)slo8 (this study). Df(3R)ER002 is identical to Df(3R)FDD-0247627. Df(3R)ED10951, Df(3R)FDD-0089346, Df(3R)ER002, Df(3R)FDD-0247625 and Df(3R)FDD-0317950 data from E. Viragh and B. Mechler.
RpL27	96E9-10			ED6231		Exel6203 & BSC140	Likely	tankyrase to RpL27	6	M(3)96CF
RpL34a	96F10			Espl3, Exel6204, ED6232			No
RpS10a	98A14			IR16		MR22 & BSC42	No
mRpS22	98B6				ED6276	BSC42 & ED6280	Unlikely
RpL4	98B6				ED6276	BSC42 & ED6280	Likely	CG5017 to RpL4	6	M(3)98B*	Segmental aneuploids of 97F-98B were haplolethal [11]. M(3)98B is identified here as a new Minute locus that likely corresponds to RpL4.
RpS8	99C4		M(3)99B1	Lies in a gap in deletion coverage		ED6316 & Exel6213	Likely	CG12068 to CG34133	11	M(3)99B	Segmental aneuploids of 99B were Minute [35]. M(3)99B1 was mapped to 99B5-9 [36] and shown to be hypomorphic [35]. Differences between cytogenetic mapping and predicted Release 5 gene position likely reflect weak chromosome banding in 99BC.
RpS28a	99D2				X3F+P{RP49}		No
RpL32	99D3				X3F	Exel6213 & Exel6214	Yes			M(3)99D	Correspondence of RpL32 and M(3)99D established in [37]. The RpL32 transgene P{RP49} rescued the Minute phenotype of Df(3R)X3F [37]. A RpL32 antisense construct caused Minute phenotypes [38].
RpS7	99E2			Lies in a gap in deletion coverage		Exel6214 & ED6332	Likely	RpS7 to CG18404	11	M(3)99E	Segmental aneuploids of 99E-F were Minute [35].
mRpS18C	99F4			tll-g			No
mRpL32	100B8			tll-e, Exel6218			No
RpL6	100C7			Lies in a gap in deletion coverage		Exel6218 & ED6361	Likely	CG11339 to RpL6	16	M(3)100CF	Segmental aneuploids of 100C-F were Minute [35].
CHROMOSOME 4
RpS3A	101F1	57g		M101-63a, ED6364		proximal to ED6366	Yes			M(4)101	Correspondence of RpS3A and M(4)101 established in [39].
a. Principal CRP genes are shown in black type, duplicate CRP genes with restricted expression in blue, MRP genes in red, CRP-like genes in green, and probable CRP pseudogenic fragments in brown.
b. Chromosomal positions are genome release 5 predicted cytologies, except for the positions of heterochromatic/near-heterochromatic genes (RpL21, RpL5, RpL38, Qm/RpL10, mRpS5 and RpL15) which are estimated from published data.
c. Bold indicates that mutants display a dominant Minute bristle phenotype. Abbreviated allele names are used; for example, 'B46' rather than 'RpL36B46'.
d. Bold indicates that flies bearing the deletion display a dominant Minute bristle phenotype. Abbreviated deletion names are used; for example, 'BA1' rather than 'Df(1)BA1'.
e. These deletions most closely flank the proximal and distal sides of haploinsufficient RP genes.
f. An RP gene lacking deletion coverage was judged likely to be haploinsufficient if a CRP gene but unlikely if an MRP gene. In some cases, observations from papers noted in the comments column were critical to our decisions.
g. When we could not formally map a Minute phenotype to a single gene, we invariably found a CRP gene between the deletion breakpoints that best localized the Minute gene. Here we show the chromosomal interval containing the Minute gene in terms of the leftmost and rightmost candidate genes. The number of candidate Minute genes was determined as the total number of genes between the relevant dele…
h. Minute synonyms from literature sources (see additional data file 3). Asterisks (*) indicate new synonyms assigned in this study.
REFERENCES
1. Voelker RA, Huang SM, Wisely GB, Sterling JF, Bainbridge SP, Hiraizumi K: Molecular and genetic organization of the suppressor of sable and Minute(1)1B region in Drosophila melanogaster. Genetics 1989, 122:625-642.
2. Tyler DM, Li W, Zhuo N, Pellock B, Baker NE: Genes affecting cell competition in Drosophila. Genetics 2007, 175:643-657.
3. Melnick MB, Noll E, Perrimon N: The Drosophila stubarista phenotype is associated with a dosage effect of the putative ribosome-associated protein D-p40 on spineless. Genetics 1993, 135:553-564.
4. Sedkov Y, Benes JJ, Berger JR, Riker KM, Tillib S, Jones RS, Mazo A: Molecular genetic analysis of the Drosophila trithorax-related gene which encodes a novel SET domain protein. Mech Dev 1999, 82:171-179.
5. Lindsley DL, Zimm GG: The Genome of Drosophila melanogaster. San Diego, California: Academic Press; 1992.
6. Dorer DR, Anane-Firempong A, Christensen AC: Ribosomal protein S14 is not responsible for the Minute phenotype associated with the M(1)7C locus in Drosophila melanogaster. Mol Gen Genet 1991, 230:8-11.
7. Lambertsson A: The Minute genes in Drosophila and their molecular functions. Adv Genet 1998, 38:69-134.
8. Schalet, AP: The distribution of and complementation relationships between spontaneous X-linked recessive lethal mutations recovered from crossing long-term laboratory stocks of Drosophila melanogaster. Mutat Res 1986, 163:115-144.
9. McKim KS, Dahmus JB, Hawley RS: Cloning of the Drosophila melanogaster meiotic recombination gene mei-218: a genetic and molecular analysis of interval 15E. Genetics 1996, 144:215-228.
10. Fauvarque MO, Laurenti P, Boivin A, Bloyer S, Griffin-Shea R, Bourbon HM, Dura JM: Dominant modifiers of the polyhomeotic extra-sex-combs phenotype induced by marked P element insertional mutagenesis in Drosophila. Genet Res 2001, 78:137-148.
11. Lindsley DL, Sandler L, Baker BS, Carpenter AT, Denell RE, Hall JC, Jacobs PA, Miklos GL, Davis BK, Gethmann RC, et al: Segmental aneuploidy and the genetic gross structure of the Drosophila genome. Genetics 1972, 71:157-184.
12. Torok I, Herrmann-Horle D, Kiss I, Tick G, Speer G, Schmitt R, Mechler BM: Down-regulation of RpS21, a putative translation initiation factor interacting with P40, produces viable Minute imagos and larval lethality with overgrown hematopoietic organs and imaginal discs. Mol Cell Biol 1999, 19:2308-2321.
13. Saeboe-Larssen S, Lambertsson A: A novel Drosophila Minute locus encodes ribosomal protein S13. Genetics 1996, 143:877-885.
14. Sandler L: Evidence for a set of closely linked autosomal genes that interact with sex-chromosome heterochromatin in Drosophila melanogaster. Genetics 1977, 86:567-582.
15. Schmidt A, Hollmann M, Schafer U: A newly identified Minute locus, M(2)32D, encodes the ribosomal protein L9 in Drosophila melanogaster. Mol Gen Genet 1996, 251:381-387.
16. Marygold SJ, Coelho CM, Leevers SJ: Genetic analysis of RpL38 and RpL5, two Minute genes located in the centric heterochromatin of chromosome 2 of Drosophila melanogaster. Genetics 2005, 169:683-695.
17. Golic KG, Golic MM: Engineering the Drosophila genome: chromosome rearrangements by design. Genetics 1996, 144:1693-1711.
18. Qian S, Hongo S, Jacobs-Lorena M: Antisense ribosomal protein gene expression specifically disrupts oogenesis in Drosophila melanogaster. Proc Natl Acad Sci U S A 1988, 85:9601-9605.
19. Galloni M, Edgar BA: Cell-autonomous and non-autonomous growth-defective mutants of Drosophila melanogaster. Development 1999, 126:2365-2375.
20. Galloni M: Bonsai, a ribosomal protein S15 homolog, involved in gut mitochondrial activity and systemic growth. Dev Biol 2003, 264:482-494.
21. Reed B: The genetic analysis of endoreduplication in Drosophila melanogaster. PhD thesis, University of Cambridge; 1992.
22. Hart K, Klein T, Wilcox M: A Minute encoding a ribosomal protein enhances wing morphogenesis mutants. Mech Dev 1993, 43:101-110.
23. Saeboe-Larssen S, Urbanczyk Mohebi B, Lambertsson A: The Drosophila ribosomal protein L14-encoding gene, identified by a novel Minute mutation in a dense cluster of previously undescribed genes in cytogenetic region 66D. Mol Gen Genet 1997, 255:141-151.
24. Enerly E, Larsson J, Lambertsson A: Silencing the Drosophila ribosomal protein L14 gene using targeted RNA interference causes distinct somatic anomalies. Gene 2003, 320:41-48.
25. Ashburner M, Angel P, Detwiler C, Faithfull J, Gubb D, Harrington G, Littlewood T, Tsubota S, Velissariou V, Walker V: Report of New Mutants. Drosophila Information Service 1981, 56:186-191.
26. del Prado JM, Ripoll P: Cytological location and lethal interactions of three Minute loci in chromosome 3 of Drosophila melanogaster. Genet Res 1983, 42:59-63.
27. Frolov MV, Birchler JA: Mutation in P0, a dual function ribosomal protein/apurinic/apyrimidinic endonuclease, modifies gene expression and position effect variegation in Drosophila. Genetics 1998, 150:1487-1495.
28. Fitzpatrick KA: Genetic and molecular characterization of chromosome three heterochromatin in Drosophila melanogaster. PhD thesis, Simon Fraser University; 2005.
29. Schulze SR: Genetic and molecular characterization of two proximal heterochromatic genes in Drosophila melanogaster and their homologues in Drosophila virilis. PhD thesis, Simon Fraser University; 2003.
30. Schulze SR, Sinclair DA, Fitzpatrick KA, Honda BM: A genetic and molecular characterization of two proximal heterochromatic genes on chromosome 3 of Drosophila melanogaster. Genetics 2005, 169:2165-2177.
31. Alexander SJ, Woodling NS, Yedvobnick B: Insertional inactivation of the L13a ribosomal protein gene of Drosophila melanogaster identifies a new Minute locus. Gene 2006, 368:46-52.
32. Andersson S, Saeboe-Larssen S, Lambertsson A, Merriam J, Jacobs-Lorena M: A Drosophila third chromosome Minute locus encodes a ribosomal protein. Genetics 1994, 137:513-520.
33. Saeboe-Larssen S, Lyamouri M, Merriam J, Oksvold MP, Lambertsson A: Ribosomal protein insufficiency and the Minute syndrome in Drosophila: a dose-response relationship. Genetics 1998, 148:1215-1224.
34. Gonzalez C, Molina I, Casal J, Ripoll P: Gross genetic dissection and interaction of the chromosomal region 95E;96F of Drosophila melanogaster. Genetics 1989, 123:371-377.
35. Kongsuwan K, Dellavalle RP, Merriam J: Deficiency Analysis of the Tip of Chromosome 3R in Drosophila melanogaster. Genetics 1986, 112:539-550.
36. Frisardi MC, MacIntyre RJ: Position effect variegation of an acid phosphatase gene in Drosophila melanogaster. Molec Gen Genet 1984, 197:403-413.
37. Kongsuwan K, Yu Q, Vincent A, Frisardi MC, Rosbash M, Lengyel JA, Merriam J: A Drosophila Minute gene encodes a ribosomal protein. Nature 1985, 317:555-558.
38. Patel R, Jacobs-Lorena M: Generation of Minute phenotypes by a transformed antisense ribosomal protein gene. Dev Genet 1992, 13:256-263.
39. van Beest M, Mortin M, Clevers H: Drosophila RpS3a, a novel Minute gene situated between the segment polarity genes cubitus interruptus and dTCF. Nucleic Acids Res 1998, 26:4471-4475.
