# Supplementary material for: The ribosomal protein genes and Minute loci of Drosophila melanogaster
Source: Genome Biol. 2007 Oct 10;8(10):R216. doi: 10.1186/gb-2007-8-10-r216 (PMC2246290; doi:10.1186/gb-2007-8-10-r216)
Supplement: Additional File 5 — CRP gene-Minute locus correspondences arranged in alpha-numerical order by RP gene symbol. [file gb-2007-8-10-r216-S5.xls]

## Sheet: Sheet1
Additional data file 5. CRP gene-Minute locus correspondences arranged in alpha-numerical order by RP gene symbola
	Symbolb	CG number	Location	Is the CRP gene a Minute gene?	Minute synonymc			Symbolb	CG number	Location	Is the CRP gene a Minute gene?	Minute synonymc
RpSA	sta/RpSA	CG14792	X: 2B1	No			RpLP0	RpLP0	CG7490	3L: 79B2	No
RpS2	sop/RpS2	CG5920	2L: 30E1	No				RpLP0-like	CG1381	2R: 46E5-6	No
RpS3	RpS3	CG6779	3R: 94E13	Yes	M(3)95A		RpLP1	RpLP1	CG4087	2L: 21C2	Yes	M(2)21C
RpS3A	RpS3A	CG2168	4: 101F1	Yes	M(4)101		RpLP2	RpLP2	CG4918	2R: 53C9	Likely	M(2)53†
RpS4	RpS4	CG11276	3L: 69F6	Likely	M(3)69E		RpL3	RpL3	CG4863	3R: 86D8	No
RpS5	RpS5a	CG8922	X: 15E5-7	Yes	M(1)15D		RpL4	RpL4	CG5502	3R: 98B6	Likely	M(3)98B
	RpS5b	CG7014	3R: 88D6	No			RpL5	RpL5	CG17489	2L: h35/40B	Yes	M(2)40B
RpS6	RpS6	CG10944	X: 7C2	Yes	M(1)7BC & M(1)7C		RpL6	RpL6	CG11522	3R: 100C7	Likely	M(3)100CF
	CG11386	CG11386	X: 7C2	Unlikely			RpL7	RpL7	CG4897	2L: 31B1	Likely	M(2)31A†
	CG33222	CG33222	X: 7C2	Unlikely				RpL7-like	CG5317	2L: 33C1	No
RpS7	RpS7	CG1883	3R: 99E2	Likely	M(3)99E		RpL7A	RpL7A	CG3314	X: 6B1	Likely	M(1)5D6A
RpS8	RpS8	CG7808	3R: 99C4	Likely	M(3)99B		RpL8	RpL8	CG1263	3L: 62E7	Yes	M(3)62F
RpS9	RpS9	CG3395	3L: 67B11	Yes	M(3)67C†		RpL9	RpL9	CG6141	2L: 32C1	Yes	M(2)32D
RpS10	RpS10a	CG12275	3R: 98A14	No			RpL10	Qm/RpL10	CG17521	3L: h47/80A	Likely	M(3)80
	RpS10b	CG14206	X: 18D3	Yes	M(1)18C		RpL10A	RpL10Aa	CG3843	3R: 88D10	No
RpS11	RpS11	CG8857	2R: 48E8-9	Yes	M(2)48E			RpL10Ab	CG7283	3L: 68E1	No
RpS12	RpS12	CG11271	3L: 69F5	No			RpL11	RpL11	CG7726	2R: 56D7	Likely	M(2)56CD
RpS13	RpS13	CG13389	2L: 29B2	Yes	M(2)29B		RpL12	RpL12	CG3195	2R: 60B7	Likely	M(2)60B†
RpS14	RpS14a	CG1524	X: 7C6-7	No			RpL13	RpL13	CG4651	2L: 30F3	Yes	M(2)31A†
	RpS14b	CG1527	X: 7C8	No			RpL13A	RpL13A	CG1475	3R: 83B6-7	Yes	M(3)83B
RpS15	RpS15	CG8332	2R: 53C8	Likely	M(2)53†		RpL14	RpL14	CG6253	3L: 66D8	Yes	M(3)66D
RpS15A	RpS15Aa	CG2033	X: 11E11-12	Likely	M(1)11F		RpL15	RpL15	CG17420	3L: h50-52/80F	Likely	M(3)80F
	RpS15Ab	CG12324	2R: 47C1	No			RpL17	RpL17	CG3203	X: 6C10	Likely	New Minute?
RpS16	RpS16	CG4046	2R: 58F1	Likely	M(2)58F†		RpL18	RpL18	CG8615	3L: 65E9	Likely	M(3)65F
RpS17	RpS17	CG3922	3L: 67B5	Likely	M(3)67C†		RpL18A	RpL18A	CG6510	2R: 54C3	Likely	New Minute?
RpS18	RpS18	CG8900	2R: 56F11	Likely	M(2)56F		RpL19	RpL19	CG2746	2R: 60E11	Yes	M(2)60E
RpS19	RpS19a	CG4464	X: 14F4	Likely	M(1)14E		RpL21	RpL21	CG12775	2L: 40A-B	Likely	M(2)39F
	RpS19b	CG5338	3R: 95C13	No			RpL22	RpL22	CG7434	X: 1C4	No
RpS20	RpS20	CG15693	3R: 93A1	Likely	M(3)93A†			RpL22-like	CG9871	2R: 59D3	No
RpS21	oho23B/RpS21	CG2986	2L: 23B6	Yes	M(2)23B		RpL23	RpL23	CG3661	2R: 59B3	No
RpS23	RpS23	CG8415	2R: 50E4	Likely	M(2)50E		RpL23A	RpL23A	CG7977	3L: 62A10	Likely	M(3)62A
RpS24	RpS24	CG3751	2R: 58F3	Yes	M(2)58F†		RpL24	RpL24	CG9282	2L: 34B10	Likely	M(2)34BC
RpS25	RpS25	CG6684	3R: 86D8	Likely	M(3)86D			RpL24-like	CG6764	3R: 86E5	No
RpS26	RpS26	CG10305	2L: 36F4	Yes	M(2)36F		RpL26	RpL26	CG6846	3L: 75E4	No
RpS27	RpS27	CG10423	3R: 96C8	Likely	M(3)96C		RpL27	RpL27	CG4759	3R: 96E9-10	Likely	M(3)96CF
RpS27A	RpS27A	CG5271	2L: 31E1	Likely	M(2)31E		RpL27A	RpL27A	CG15442	2L: 24F3	Yes	M(2)24F
RpS28	RpS28a	CG15527	3R: 99D2	No			RpL28	RpL28	CG12740	3L: 63B14	Likely	M(3)63B
	RpS28b	CG2998	X: 8E7	Likely	M(1)8F		RpL29	RpL29	CG10071	2R: 57D8	No
	RpS28-like	CG34182	2L: 30B3	No			RpL30	RpL30	CG10652	2L: 37B9	No
RpS29	RpS29	CG8495	3R: 85E8	Yes	M(3)85E		RpL31	RpL31	CG1821	2R: 45F5	Yes	M(2)45F
RpS30	RpS30	CG15697	3R: 93A2	Likely	M(3)93A†		RpL32	RpL32	CG7939	3R: 99D3	Yes	M(3)99D
							RpL34	RpL34a	CG6090	3R: 96F10	No
								RpL34b	CG9354	3R: 85D15	Likely	New Minute?
							RpL35	RpL35	CG4111	X: 5A11	Likely	M(1)5A
							RpL35A	RpL35A	CG2099	3R: 83A4	Likely	New Minute?
							RpL36	RpL36	CG7622	X: 1B12	Yes	M(1)1B
							RpL36A	RpL36A	CG7424	2L: 28D3	Likely	M(2)28DE
							RpL37	RpL37a	CG9091	X: 13B1	Likely	M(1)13A
								RpL37b	CG9873	2R: 59C4	No
							RpL37A	RpL37A	CG5827	2L: 25C4	Yes	M(2)25C
							RpL38	RpL38	CG18001	2R: h46/41C-E	Yes	M(2)41A
							RpL39	RpL39	CG3997	2R: 60B7	Likely	M(2)60B†
							RpL40	RpL40	CG2960	2L: 24E1	Likely	M(2)24D
							RpL41	RpL41	CG30425	2R: 60E5	No
a. See footnotes to Table 1 and Table 4 for further explanations of data fields.
b. Black type: principal CRP gene; blue type: duplicate CRP gene with restricted expression; green type: CRP-like gene; brown type: probable CRP pseudogenic fragment.
c. Daggers mark Minute loci that we know or strongly suspect correspond to two CRP genes.
