# Supplementary material for: The ribosomal protein genes and Minute loci of Drosophila melanogaster
Source: Genome Biol. 2007 Oct 10;8(10):R216. doi: 10.1186/gb-2007-8-10-r216 (PMC2246290; doi:10.1186/gb-2007-8-10-r216)
Supplement: Additional File 6 — Genetic analyses of translation factor gene haploinsufficiency. [file gb-2007-8-10-r216-S6.xls]

## Sheet: Sheet1
Additional data file 6. Genetic analysis of translation factor gene haploinsufficiency
Translation factor gene			Role in translationb	Genetic analysisc		Is the gene haploinsufficient?
Symbol	CG number	Locationa		Deletions	Mutations
X CHROMOSOME
eIF4E-7	CG32859	1E3	initiation	ED6521		No
eIF2B-e	CG3806	2B16	initiation	ED6565		No
CG8636	CG8636	3A7	initiation	ED411, w258-11		No
eIF2B-b	CG2677	3B2	initiation	ED6630, w258-11		No
eIF5	CG9177	14A5	initiation	sd72b		No
eIF-2a	CG9946	14C6	initiation	ED7364, FDD-0024486, FDD-0230908	5-HA-1790	Yesd
Rbp2	CG4429	14C6-8	initiation	FDD-0024486, FDD-0230908		Unlikelyd
CHROMOSOME ARM 2L
Thor	CG8846	23F3	initiation	drm-P2, tim-02	k13517, 2	No
CG31957	CG31957	24C8	initiation	Exel6009		No
Trip1	CG8882	25B5	initiation	Exel7021, Exel8012, BSC51, ED7853		No
eIF-3p40	CG9124	25C3	initiation	BSC110, Exel7022	k09003	No
eIF-4a	CG9075	26B2	initiation	ED299, ED354, ED385	d06487	No
CG9596	CG9596	26E3	initiation	BSC6, BSC7		No
eEF1d	CG4912	31B1	elongation	BSC143, BSC144		No
Elf	CG6382	33E4-5	termination	Exel6033, ED776		No
Ef2b	CG2238	39E7	elongation	ED1466, ED1473		No
CHROMOSOME ARM 2R
CG8335	CG8335	42A13	initiation	ED1552, nap2		No
Adam	CG12131	46C8-9	initiation	ED1958, ED1874, BSC152, BSC158		No
Ef1a48D	CG8280	48C5	elongation	BSC25. BSC153		No
l(2)01424	CG3845	49E1	initiation	ED2313, Exel7123, CX1, vg-D, vg-B		No
AGO1	CG6671	50C9-17	initiation	50C-102, 50C-38, 50C-101		No
eIF2B-g	CG8190	52A10	initiation	ED2436, ED2426, XTE-18, JP4	c01931	No
CG8443	CG8443	52F5-7	initiation	ED2486, Jp6, Jp4		No
CG30100	CG30100	53B1	termination	Exel7142, Jp8		No
Ef1b	CG6341	53D14	elongation	Exel6065	EY05513	No
eIF3-S9	CG4878	54C3	initiation	Lies in a gap in deletion coverage	EY14430	No
eIF3-S8	CG4954	54D4	initiation	Exel7149, 14F06W-10		No
pAbp	CG5119	55B8-9	initiation	ED3636, ED3610		No
EfSec	CG9841	57E1	elongation	Exel6076, XE3030		No
CG10306	CG10306	57F8	initiation	ED3923, XE-2900		No
eIF2B-d	CG10315	59D9-10	initiation	bw-WI3128, bw-S46		No
CG30185	CG30185	59E3	elongation	Exel7180, bw-S46, bw5, bw-HB132, bw-WI3121, or-BR6		No
eIF6	CG17611	60A3	initiation	BSC136, ED4057, egl2, bw-S46		No
eIF-5A	CG3186	60B7	initiation	Lies in a gap in deletion coverage	SH2271e	Unknowne
CHROMOSOME ARM 3L
HBS1	CG1898	62B7	elongation/termination	ED4284, ED4287, Exel6088		No
CG17737	CG17737	63C1	initiation	HR370, M21		Unknownf
eIF5B	CG10840	63E1	initiation	ED208, Exel6094		No
eIF4E-4	CG10124	65C1	initiation	ED212, ZN47, v65c		No
eIF4E-5	CG8277	66A18	initiation	Exel6279, pbl-X1		No
eIF4E-3	CG8023	66C1	initiation	Exel6112, ED4408, BSC13		No
eIF-4E	CG4035	67B4	initiation	BSC113		No
eIF-2b	CG4153	69C4	initiation	ED4486, ED4483		No
AGO2	CG7439	71E1	initiation	ED219, ED218, ED217		No
CG33158	CG33158	72F1-73A3	elongation	Exel6129, ED4606		No
Int6	CG9677	73C4	initiation	Exel6130, ED4684, ED223	10547	No
eRF1	CG5605	77B4-5	termination	ED4861, rdgC-CO2, ED4858	KY7	No
CG7414	CG7414	78F3-4	initiation	ED4978		No
eIF-4B	CG10837	h48/80B	initiation	1-16		Unlikelyg
CHROMOSOME ARM 3R
eIF3-S10	CG9805	82B1	initiation	ED5092, ED5046, ED5071, ED5100, BSC246		No
CG9769	CG9769	82D2	initiation	ED5092, ED5100, ED5071, ED5046		No
exba	CG2922	83B4	initiation	ED5177, Exel6144, ED10257		No
eIF4AIII	CG7483	84F11	initiation	ED5296, Exel6147, ED5230		No
CG4810	CG4810	87B2	initiation	Exel7313, ED5558, ED5577		No
Su(var)3-9h	CG6476	88E6-8	initiation	ED5678, ED5692, ED10574		Yesh
eIF-1A	CG8053	91A1	initiation	ED5815, Exel6178	EY04874	No
CG10881	CG10881	92E8	initiation	Exel6185		No
eIF-3p66	CG10161	95A7	initiation	Exel6195, BSC48	EY05735	No
CG10192	CG10192	95B9-C1	initiation	Exel9014, mbc-30, mbc-R1		No
4EHP	CG33100	95E1	initiation	ED6187, Exel6197		No
CG4849	CG4849	98B6	elongation	Lies in a gap in deletion coverage		Unknown
ligatin	CG31426	98F13	initiation	ED6310, 03450		No
eIF4E-6	CG1442	98F5	initiation	Exel6211, 03450	c02973	No
Ef1g	CG11901	99A1	elongation	Exel6212, ED6310, 03450		No
eIF2B-a	CG7883	99C7	initiation	Exel6213, X3F+P{RP49}		No
CG1340	CG1340	100A3	initiation	Exel6188, ED6085, ED6076		No
CG11334	CG11334	100C4	initiation	Lies in a gap in deletion coveragei	f05707	No
Ef1a100E	CG1873	100D2	elongation	ED6361, awd-KRB	EY20714	No
CHROMOSOME 4
eIF-4G	CG10811	102C5	initiation	O2		No
a. Computed cytological position is given (Genome Release 5).
b. The role in translation is inferred from Gene Ontology terms [1] or from our own BLAST searches.
c. Bold indicates that flies bearing a deletion or mutation display a dominant Minute bristle phenotype or haplolethality. Abbreviated deletion and allele names are used; for example, 'ED6521' rather than 'Df(1)ED6521', and 'EY14430' rather than 'eIF3-S9EY14430'. Additional deletions and/or mutations are available for several genes.
d. eIF-2a and Rbp2 are closely linked. If there is only a single Minute gene in 14C, it must map to one of the two genes between the distal end of Df(1)FDD-0230908 and the proximal end of Df(1)ED7364, i.e. CG4420 or eIF-2a. The weak Minute phenotype of eIF-2a5-HA-1790 indicates that eIF-2a is M(1)14C. Also, Banga et al. [2] determined that the M(1)14C locus maps distal to Df(1)r-D1 and that two n…
e. The SH2271 insertion is not a Minute mutation. However, it is unknown whether the insertion lies in the first intron or first exon of eIF-5A, and so we cannot judge whether SH2271 is likely to disrupt eIF-5A function.
f. CG17737 lies immediately adjacent to RpL28, which is the more likely candidate for the Minute locus in 63BC.
g. eIF-4B should be deleted by Df(3L)1-16 based on cytology, though this has not been proved experimentally.
h. The Su(var)3-9 gene encodes two functionally distinct proteins: one is the fly eIF-2g protein, the other is responsible for suppression of position effect variegation [3]. Flies bearing mutations eliminating the Su(var) protein are homozygous viable and not haplolethal nor Minute [4], but deletion of the entire gene is haplolethal. Deletions of Su(var)3-9 could not be recovered in the absence …
i. Kongsuwan et al. [5] reported that segmental aneuploids deleting the chromosomal region containing CG11334 are Minute, but CRP genes were deleted simultaneously in all cases.
References
1. FlyBase: A Database of Drosophila Genes & Genomes [http://flybase.org/]
2. Banga SS, Yamamoto AH, Mason JM, Boyd JB: Molecular cloning of mei-41, a gene that influences both somatic and germline chromosome metabolism of Drosophila melanogaster. Molec Gen Genet 1995, 246:148-155.
3. Krauss V, Reuter G: Two genes become one. The genes encoding heterochromatin protein SU(VAR)3-9 and translation initiation factor subunit eIF-2g are joined to a dicistronic unit in holometabolic insects. Genetics 2000, 156:1157-1167.
4. Schotta G, Ebert A, Krauss V, Fischer A, Hoffmann J, Rea S, Jenuwein T, Dorn R, Reuter G: Central role of Drosophila SU(VAR)3-9 in histone H3-K9 methylation and heterochromatic gene silencing. Embo J 2002, 21:1121-1131.
5. Kongsuwan K, Dellavalle RP, Merriam J: Deficiency Analysis of the Tip of Chromosome 3R in Drosophila melanogaster. Genetics 1986, 112:539-550.
